# Supplementary material for: Oxytocin-induced increase in N,N-dimethylglycine and time course of changes in oxytocin efficacy for autism social core symptoms
Source: Mol Autism. 2021 Feb 23;12:15. doi: 10.1186/s13229-021-00423-z (PMC7903697; doi:10.1186/s13229-021-00423-z)
Supplement: Supplementary file 3 — Additional file 3. Supporting Table 3. Difference in changes of metabolites level between time-course change- and placebo-administered groups with covariating age. [file 13229_2021_423_MOESM3_ESM.xlsx]

## Sheet: STable1
Supporting Table 1. Difference in changes of metabolites level between oxytocin and placebo
	Oxytocin-administered group	Placebo-administered group	t value	uncorrected p value	FDR-corrected P value *	Cohen's d
	(N = 43)	(N = 40)
Metabolites	μM Mean (SD)	μM Mean (SD)
2-Hydroxybutyric acid	-6.20 (21.8)	2.43 (23.3)	1.73995	0.0856662	0.599664	0.382218
2-Oxoisovaleric acid	0.35 (3.18)	0.35 (3.04)	-0.000104244	0.999	0.999	<0.001
3-Hydroxybutyric acid	-24.1 (83.5)	4.95 (118)	1.30341	0.196128	0.696048	0.286323
Ala	3.73 (61.8)	1.48 (88.6)	-0.135111	0.89286	0.946972	0.02968
Arg	5.03 (18.8)	1.30 (25.6)	-0.759329	0.44986	0.870466	0.166803
Asn	1.37 (8.89)	0.39 (10.6)	-0.460163	0.646632	0.870466	0.101085
Asp	0.06 (0.86)	-0.17 (0.90)	-1.19691	0.234834	0.7472	0.262927
Betaine	-0.93 (9.05)	-4.54 (11.9)	-1.56223	0.122133	0.610664	0.343178
Choline	0.54 (3.4)	-0.98 (3.54)	-1.98643	0.0503676	0.579529	0.436363
Citric acid	-8.95 (24.2)	3.49 (26.9)	2.22199	0.029**	0.50878	0.48811
Citrulline	0.58 (5.59)	0.32 (7.00)	-0.186031	0.852885	0.946972	0.0408659
Creatine	2.34 (14.7)	-0.59 (16.4)	-0.85701	0.393968	0.870466	0.188261
Creatinine	0.01 (6.48)	-0.20 (5.64)	-0.157308	0.875393	0.946972	0.0345562
Gln	-20.0 (62.1)	-2.73 (58.9)	1.29537	0.198871	0.696048	0.284558
Glu	6.29 (18.6)	-1.49 (19.4)	-1.86198	0.0662319	0.579529	0.409026
Gly	2.79 (38.7)	5.12 (35.2)	0.286328	0.775358	0.935777	0.0628983
His	-0.54 (13.1)	-1.92 (11.8)	-0.502378	0.616765	0.870466	0.110358
Hydroxyproline	2.23 (7.55)	1.73 (6.94)	-0.316668	0.752311	0.935777	0.069563
Ile	4.59 (19.4)	2.35 (22.9)	-0.480488	0.632176	0.870466	0.10555
Lactic acid	-1.87 (422)	-40.4 (483)	-0.38741	0.699468	0.906718	0.0851033
Leu	4.73 (28.2)	1.39 (31.1)	-0.511704	0.61025	0.870466	0.112407
Lys	9.21 (53.2)	3.82 (41.0)	-0.513927	0.608702	0.870466	0.112895
Met	0.71 (6.79)	0.49 (6.37)	-0.151236	0.880166	0.946972	0.0332222
N,N-Dimethylglycine	0.11 (0.88)	-0.55 (0.90)	-3.34826	0.001**	0.043**	0.735519
Ornithine	1.85 (14.8)	-0.93 (11.3)	-0.95615	0.341841	0.86353	0.210039
Phe	0.22 (11.1)	-1.07 (9.93)	-0.55554	0.580057	0.870466	0.122037
Pro	1.70 (47.8)	-9.46 (52.8)	-1.01086	0.315094	0.86353	0.222057
Sarcosine	0.14 (0.71)	-0.13 (0.88)	-1.5627	0.122021	0.610664	0.343282
Ser	0.44 (16.8)	0.25 (17.0)	-0.0517542	0.958852	0.987053	0.011369
Thr	4.61 (26.3)	1.24 (27.4)	-0.571689	0.569116	0.870466	0.125584
Trp	1.93 (9.76)	0.38 (11.5)	-0.66689	0.506738	0.870466	0.146497
Tyr	0.80 (14.6)	-0.58 (12.5)	-0.460786	0.646187	0.870466	0.101222
Uridine	0.34 (1.63)	0.11 (1.76)	-0.622968	0.535056	0.870466	0.136849
Val	12.3 (38.5)	0.26 (45.2)	-1.30308	0.196241	0.696048	0.286249
β-Ala	0.64 (3.30)	0.04 (2.29)	-0.949062	0.345412	0.86353	0.208482
*Step-down Bonferroni P-value adjustment method of False Discovery Rate (FDR)(Benjamini - Hochberg). **p<0.05
