# Supplementary material for: Oxytocin-induced increase in N,N-dimethylglycine and time course of changes in oxytocin efficacy for autism social core symptoms
Source: Mol Autism. 2021 Feb 23;12:15. doi: 10.1186/s13229-021-00423-z (PMC7903697; doi:10.1186/s13229-021-00423-z)
Supplement: Supplementary file 4 — Additional file 4. Supporting Table 4. The relationship of the increased N,N-Dimethylglycine to clinical and behavioral effects of oxytocin. [file 13229_2021_423_MOESM4_ESM.xlsx]

## Sheet: STable_2
Supporting Table 2. Difference in changes of metabolites level between time-course change- and placebo-administered groups
	Time-course-change group	Placebo-administered group	t value	uncorrected p value	FDR-corrected P value *	Cohen's d
	(N = 20)	(N = 40)
Metabolites	μM Mean (SD)	μM Mean (SD)
2-Hydroxybutyric acid	-7.35 (16.9)	2.43 (23.3)	1.6633	0.101647	0.80815	0.455514
2-Oxoisovaleric acid	0.42 (3.11)	0.35 (3.04)	-0.0822945	0.934696	0.966353	0.0225373
3-Hydroxybutyric acid	-5.08 (51.1)	4.95 (118)	0.362926	0.717979	0.956104	0.0993914
Ala	-4.38 (61.8)	1.48 (88.6)	0.264672	0.7922	0.956104	0.0724835
Arg	5.93 (19.8)	1.30 (25.6)	-0.708608	0.481406	0.816818	0.19406
Asn	1.33 (8.34)	0.39 (10.6)	-0.347486	0.729484	0.956104	0.0951628
Asp	0.03 (0.81)	-0.17 (0.90)	-0.838501	0.405192	0.816818	0.229633
Betaine	0.08 (9.71)	-4.54 (11.9)	-1.50486	0.137787	0.80815	0.412123
Choline	0.50 (3.65)	-0.98 (3.54)	-1.50924	0.136666	0.80815	0.413322
Citric acid	-7.29 (24.8)	3.49 (26.9)	1.50193	0.13854	0.80815	0.411321
Citrulline	2.19 (7.34)	0.32 (7.00)	-0.957484	0.342297	0.816818	0.262218
Creatine	2.69 (14.3)	-0.59 (16.4)	-0.760894	0.449803	0.816818	0.208379
Creatinine	0.31 (7.97)	-0.20 (5.64)	-0.284411	0.777108	0.956104	0.0778893
Gln	-21.5 (68.7)	-2.73 (58.9)	1.0985	0.276524	0.816818	0.300837
Glu	6.09 (15.9)	-1.49 (19.4)	-1.50851	0.136852	0.80815	0.413123
Gly	3.34 (37.6)	5.12 (35.2)	0.180825	0.857135	0.966353	0.049521
His	-2.22 (13.0)	-1.92 (11.8)	0.0910217	0.927789	0.966353	0.0249273
Hydroxyproline	3.31 (9.41)	1.73 (6.94)	-0.7389	0.462947	0.816818	0.202356
Ile	4.55 (18.2)	2.35 (22.9)	-0.373975	0.709787	0.956104	0.102417
Lactic acid	0.53 (444)	-40.4 (483)	-0.317149	0.75227	0.956104	0.0868547
Leu	4.17 (26.8)	1.39 (31.1)	-0.340699	0.734561	0.956104	0.0933042
Lys	13.8 (43.3)	3.82 (41.0)	-0.872617	0.38647	0.816818	0.238976
Met	2.14 (6.34)	0.49 (6.37)	-0.944039	0.349066	0.816818	0.258536
N,N-Dimethylglycine	0.44 (0.81)	-0.55 (0.90)	-4.12797	<0.001**	0.004**	1.13049
Ornithine	3.29 (18.3)	-0.93 (11.3)	-1.10075	0.275554	0.816818	0.301452
Phe	0.14 (12.4)	-1.07 (9.93)	-0.410691	0.682812	0.956104	0.112472
Pro	1.99 (56.4)	-9.46 (52.8)	-0.774251	0.441927	0.816818	0.212037
Sarcosine	0.19 (0.81)	-0.13 (0.88)	-1.37873	0.173272	0.816818	0.377581
Ser	-0.46 (14.0)	0.25 (17.0)	0.160021	0.873421	0.966353	0.0438235
Thr	6.27 (24.4)	1.24 (27.4)	-0.694582	0.490091	0.816818	0.190219
Trp	0.15 (8.82)	0.38 (11.5)	0.0771838	0.938743	0.966353	0.0211377
Tyr	-0.67 (13.2)	-0.58 (12.5)	0.0242878	0.980706	0.980706	0.00665149
Uridine	0.55 (1.74)	0.11 (1.76)	-0.907507	0.367894	0.816818	0.248531
Val	14.5 (38.4)	0.26 (45.2)	-1.20437	0.233338	0.816818	0.329831
β-Ala	0.77 (2.88)	0.04 (2.29)	-1.06766	0.290096	0.816818	0.292392
*Step-down Bonferroni P-value adjustment method of False Discovery Rate (FDR)(Benjamini - Hochberg). **p<0.05
