# Supplementary material for: Oxytocin-induced increase in N,N-dimethylglycine and time course of changes in oxytocin efficacy for autism social core symptoms
Source: Mol Autism. 2021 Feb 23;12:15. doi: 10.1186/s13229-021-00423-z (PMC7903697; doi:10.1186/s13229-021-00423-z)
Supplement: Supplementary file 5 — Additional file 5. Supplementary Figure 1. The number of successful measurements using a capillary electrophoresis system with an Agilent 6210 time-of-flight mass spectrometer (CE-TOFMS). [file 13229_2021_423_MOESM5_ESM.xlsx]

## Sheet: STable_3
Supporting Table 3. Difference in changes of metabolites level between time-course change- and placebo-administered groups with covariating age
	Time-course-change group	Placebo-administered group	F value	uncorrected p value	FDR-corrected P value *
	(N = 20)	(N = 40)
Metabolites	μM Mean (SD)	μM Mean (SD)
2-Hydroxybutyric acid	-7.35 (16.9)	2.43 (23.3)	1.18	0.282152	0.924474
2-Oxoisovaleric acid	0.42 (3.11)	0.35 (3.04)	0.03	0.872217	0.924474
3-Hydroxybutyric acid	-5.08 (51.1)	4.95 (118)	0.01	0.91384	0.924474
Ala	-4.38 (61.8)	1.48 (88.6)	0.25	0.620481	0.924474
Arg	5.93 (19.8)	1.30 (25.6)	0.27	0.605448	0.924474
Asn	1.33 (8.34)	0.39 (10.6)	0.01	0.917551	0.924474
Asp	0.03 (0.81)	-0.17 (0.90)	0.22	0.641561	0.924474
Betaine	0.08 (9.71)	-4.54 (11.9)	0.65	0.422689	0.924474
Choline	0.50 (3.65)	-0.98 (3.54)	0.36	0.553319	0.924474
Citric acid	-7.29 (24.8)	3.49 (26.9)	0.91	0.344319	0.924474
Citrulline	2.19 (7.34)	0.32 (7.00)	0.11	0.738469	0.924474
Creatine	2.69 (14.3)	-0.59 (16.4)	0.61	0.439073	0.924474
Creatinine	0.31 (7.97)	-0.20 (5.64)	0.02	0.899428	0.924474
Gln	-21.5 (68.7)	-2.73 (58.9)	1.21	0.275241	0.924474
Glu	6.09 (15.9)	-1.49 (19.4)	2.21	0.142591	0.924474
Gly	3.34 (37.6)	5.12 (35.2)	0.19	0.662897	0.924474
His	-2.22 (13.0)	-1.92 (11.8)	0.34	0.559333	0.924474
Hydroxyproline	3.31 (9.41)	1.73 (6.94)	1.46	0.231748	0.924474
Ile	4.55 (18.2)	2.35 (22.9)	0.03	0.858055	0.924474
Lactic acid	0.53 (444)	-40.4 (483)	0.03	0.8686	0.924474
Leu	4.17 (26.8)	1.39 (31.1)	0.04	0.839234	0.924474
Lys	13.8 (43.3)	3.82 (41.0)	0.71	0.403754	0.924474
Met	2.14 (6.34)	0.49 (6.37)	0.87	0.35445	0.924474
N,N-Dimethylglycine	0.44 (0.81)	-0.55 (0.90)	12.76	0.001**	0.025**
Ornithine	3.29 (18.3)	-0.93 (11.3)	0.16	0.692235	0.924474
Phe	0.14 (12.4)	-1.07 (9.93)	0.01	0.924474	0.924474
Pro	1.99 (56.4)	-9.46 (52.8)	0.22	0.642811	0.924474
Sarcosine	0.19 (0.81)	-0.13 (0.88)	1.2	0.278522	0.924474
Ser	-0.46 (14.0)	0.25 (17.0)	0.06	0.809332	0.924474
Thr	6.27 (24.4)	1.24 (27.4)	0.3	0.58728	0.924474
Trp	0.15 (8.82)	0.38 (11.5)	0.14	0.707256	0.924474
Tyr	-0.67 (13.2)	-0.58 (12.5)	0.07	0.795727	0.924474
Uridine	0.55 (1.74)	0.11 (1.76)	0.88	0.352376	0.924474
Val	14.5 (38.4)	0.26 (45.2)	0.37	0.544749	0.924474
β-Ala	0.77 (2.88)	0.04 (2.29)	1.13	0.291746	0.924474
*Step-down Bonferroni P-value adjustment method of False Discovery Rate (FDR)(Benjamini - Hochberg). **p<0.05
