# Supplementary material for: Oxytocin-induced increase in N,N-dimethylglycine and time course of changes in oxytocin efficacy for autism social core symptoms
Source: Mol Autism. 2021 Feb 23;12:15. doi: 10.1186/s13229-021-00423-z (PMC7903697; doi:10.1186/s13229-021-00423-z)
Supplement: Supplementary file 6 — Additional file 6. Standard operation paper for blood collection and processing in Japanese Independent Trial of Oxytocin. [file 13229_2021_423_MOESM6_ESM.xlsx]

## Sheet: STable_4
Supporting Table 4. The relationship of the increased N,N-Dimethylglycine to clinical and behavioral effects of oxytocin
	N	uncorrected p value	FDR-corrected P value*	Pearson's correlation coefficient
log-PDFmode of neutral facial expression change
from 0-6 weeks	43	0.4829	0.651	-0.1099
0-2 weeks	43	0.001**	0.006**	-0.485
2-4 weeks	37	0.011**	0.032**	0.415
4-6 weeks	37	0.462	0.651	-0.1247
Change in ADOS repetitive behavior	43	0.5425	0.651	-0.0955
Change in gaze fixation time on socially relevant regions	35	0.7166	0.7166	0.0636
*Step-down Bonferroni P-value adjustment method of Benjamini - Hochberg. **p<0.05
Abbreviations: ADOS: Autism Diagnostic Observation Schedule; FDR: False Discovery Rate.
